# Supplementary material for: Cystatin B is essential for proliferation and interneuron migration in individuals with EPM1 epilepsy
Source: EMBO Mol Med. 2020 May 7;12(6):e11419. doi: 10.15252/emmm.201911419 (PMC7278547; doi:10.15252/emmm.201911419)
Supplement: Supplementary file 3 — Table EV1 [file EMMM-12-e11419-s003.xlsx]

## Sheet: Differentially expressed
Table EV1. Differentially expressed proteins in human cerebral organoids: UL1 vs b-CTRL
Accession	Gene name	Description	UL1/b-CTR Abundance ratio	Log2FC
O43852-4	CALU	Isoform 4 of Calumenin [OS=Homo sapiens]	2.297	1.19975
P02671-1	FGA	Fibrinogen alpha chain [OS=Homo sapiens]	2.061	1.04334
P02656	APOC3	Apolipoprotein C-III [OS=Homo sapiens]	1.981	0.986229
P17931	LGALS3	Galectin-3 [OS=Homo sapiens]	1.77	0.823749
Q02338	BDH1	D-beta-hydroxybutyrate dehydrogenase, mitochondrial [OS=Homo sapiens]	1.749	0.80653
P07148	FABP1	Fatty acid-binding protein, liver [OS=Homo sapiens]	1.735	0.794936
O95445-1	APOM	apolipoprotein M [OS=Homo sapiens]	1.725	0.786596
P00747	PLG	Plasminogen [OS=Homo sapiens]	1.684	0.751892
P02679	FGG	Fibrinogen gamma chain [OS=Homo sapiens]	1.682	0.750178
P02652	APOA2	Apolipoprotein A-II [OS=Homo sapiens]	1.638	0.711935
Q6P1A2	LPCAT3	Lysophospholipid acyltransferase 5 [OS=Homo sapiens]	1.631	0.705757
P00734	F2	Prothrombin [OS=Homo sapiens]	1.609	0.686164
Q9BSE5	AGMAT	Agmatinase, mitochondrial [OS=Homo sapiens]	1.6	0.678072
Q01740	FMO1	Dimethylaniline monooxygenase [N-oxide-forming] 1 [OS=Homo sapiens]	1.578	0.658097
P00367	GLUD1	Glutamate dehydrogenase 1, mitochondrial [OS=Homo sapiens]	1.573	0.653519
P02675	FGB	Fibrinogen beta chain [OS=Homo sapiens]	1.573	0.653519
O75356	ENTPD5	Ectonucleoside triphosphate diphosphohydrolase 5 [OS=Homo sapiens]	1.557	0.638769
P54868-1	HMGCS2	Hydroxymethylglutaryl-CoA synthase, mitochondrial [OS=Homo sapiens]	1.554	0.635987
Q709F0-1	ACAD11	acyl-CoA dehydrogenase family member 11 [OS=Homo sapiens]	1.545	0.627607
P50225	SULT1A1	Sulfotransferase 1A1 [OS=Homo sapiens]	1.526	0.609755
P04181-1	OAT	Ornithine aminotransferase, mitochondrial [OS=Homo sapiens]	1.514	0.598365
Q9Y333	LSM2	U6 snRNA-associated Sm-like protein LSm2 [OS=Homo sapiens]	1.5	0.584963
O43826-2	SLC37A4	Isoform 2 of Glucose-6-phosphate translocase [OS=Homo sapiens]	1.494	0.57918
Q15029	EFTUD2	116 kDa U5 small nuclear ribonucleoprotein component [OS=Homo sapiens]	1.493	0.578214
Q6UX53	METTL7B	Methyltransferase-like protein 7B [OS=Homo sapiens]	1.486	0.571434
P50120	RBP2	Retinol-binding protein 2 [OS=Homo sapiens]	1.471	0.556797
Q6P2Q9	PRPF8	Pre-mRNA-processing-splicing factor 8 [OS=Homo sapiens]	1.468	0.553852
P10620	MGST1	Microsomal glutathione S-transferase 1 [OS=Homo sapiens]	1.467	0.552869
P07225	PROS1	Vitamin K-dependent protein S [OS=Homo sapiens]	1.445	0.531069
P31327-3	CPS1	Isoform 3 of Carbamoyl-phosphate synthase [ammonia], mitochondrial [OS=Homo sapiens]	1.442	0.528071
Q9UKA9-3	PTBP2	Isoform 3 of Polypyrimidine tract-binding protein 2 [OS=Homo sapiens]	1.44	0.526069
Q96T76-8	MMS19	Isoform 5 of MMS19 nucleotide excision repair protein homolog [OS=Homo sapiens]	1.432	0.518031
P23378	GLDC	Glycine dehydrogenase (Decarboxylating), mitochondrial [OS=Homo sapiens]	1.431	0.517024
Q9H8Y8-3	GORASP2	Isoform 3 of Golgi reassembly-stacking protein 2 [OS=Homo sapiens]	1.426	0.511974
Q9ULC5-3	ACSL5	Isoform 2 of Long-chain-fatty-acid--CoA ligase 5 [OS=Homo sapiens]	1.426	0.511974
P21796	VDAC1	voltage-dependent anion-selective channel protein 1 [OS=Homo sapiens]	1.42	0.505891
O95864	FADS2	fatty acid desaturase 2 [OS=Homo sapiens]	1.417	0.50284
P21695-1	GPD1	Glycerol-3-phosphate dehydrogenase [NAD(+)], cytoplasmic [OS=Homo sapiens]	1.397	0.482332
O43772	SLC25A20	mitochondrial carnitine/acylcarnitine carrier protein [OS=Homo sapiens]	1.394	0.479231
P02647	APOA1	Apolipoprotein A-I [OS=Homo sapiens]	1.391	0.476122
P51159-1	RAB27A	Ras-related protein Rab-27A [OS=Homo sapiens]	1.39	0.475085
P0CG39	POTEJ	POTE ankyrin domain family member J [OS=Homo sapiens]	1.386	0.470927
P50440-2	GATM	Isoform 2 of Glycine amidinotransferase, mitochondrial [OS=Homo sapiens]	1.386	0.470927
Q9UNE7-1	STUB1	E3 ubiquitin-protein ligase CHIP [OS=Homo sapiens]	1.376	0.46048
P51610-4	HCFC1	Isoform 4 of Host cell factor 1 [OS=Homo sapiens]	1.374	0.458382
P02771	AFP	Alpha-fetoprotein [OS=Homo sapiens]	1.373	0.457332
Q63ZY3-2	KANK2	Isoform 2 of KN motif and ankyrin repeat domain-containing protein 2 [OS=Homo sapiens]	1.366	0.449957
P27144	AK4	Adenylate kinase 4, mitochondrial [OS=Homo sapiens]	1.362	0.445727
P45880-1	VDAC2	Isoform 1 of Voltage-dependent anion-selective channel protein 2 [OS=Homo sapiens]	1.361	0.444667
P10114	RAP2A	Ras-related protein Rap-2a [OS=Homo sapiens]	1.352	0.435095
Q9H330	TMEM245	Transmembrane protein 245 [OS=Homo sapiens]	1.352	0.435095
P17302	GJA1	Gap junction alpha-1 protein [OS=Homo sapiens]	1.349	0.43189
Q7Z6Z7	HUWE1	E3 ubiquitin-protein ligase HUWE1 [OS=Homo sapiens]	1.348	0.43082
Q9Y6C9	MTCH2	Mitochondrial carrier homolog 2 [OS=Homo sapiens]	1.347	0.42975
P50479-1	PDLIM4	PDZ and LIM domain protein 4 [OS=Homo sapiens]	1.345	0.427606
Q7Z417	NUFIP2	Nuclear fragile X mental retardation-interacting protein 2 [OS=Homo sapiens]	1.343	0.425459
P63218	GNG5	guanine nucleotide-binding protein g(i)/g(s)/g(o) subunit gamma-5 [OS=Homo sapiens]	1.343	0.425459
P09525	ANXA4	annexin A4 [OS=Homo sapiens]	1.342	0.424385
Q9HAT2	SIAE	sialate O-acetylesterase [OS=Homo sapiens]	1.34	0.422233
P09110-1	ACAA1	3-ketoacyl-CoA thiolase, peroxisomal [OS=Homo sapiens]	1.34	0.422233
P27487	DPP4	Dipeptidyl peptidase 4 [OS=Homo sapiens]	1.339	0.421156
Q8WVV9	HNRNPLL	Heterogeneous nuclear ribonucleoprotein L-like [OS=Homo sapiens]	1.339	0.421156
P16422	EPCAM	Epithelial cell adhesion molecule [OS=Homo sapiens]	1.339	0.421156
C9JLW8	MCRIP1	Mapk-regulated corepressor-interacting protein 1 [OS=Homo sapiens]	1.337	0.418999
Q9Y3E5	PTRH2	Peptidyl-tRNA hydrolase 2, mitochondrial [OS=Homo sapiens]	1.334	0.415759
P09669	COX6C	Cytochrome c oxidase subunit 6C [OS=Homo sapiens]	1.332	0.413594
P27338	MAOB	Amine oxidase [flavin-containing] B [OS=Homo sapiens]	1.326	0.407081
P20338	RAB4A	Ras-related protein Rab-4A [OS=Homo sapiens]	1.326	0.407081
P02649	APOE	Apolipoprotein E [OS=Homo sapiens]	1.321	0.40163
Q5M775-1	SPECC1	Cytospin-B [OS=Homo sapiens]	1.321	0.40163
Q92888-4	ARHGEF1	Isoform 4 of Rho guanine nucleotide exchange factor 1 [OS=Homo sapiens]	1.318	0.39835
Q15717-2	ELAVL1	Isoform 2 of ELAV-like protein 1 [OS=Homo sapiens]	1.315	0.395063
Q9BT23	LIMD2	LIM domain-containing protein 2 [OS=Homo sapiens]	1.314	0.393965
Q9NVH1-1	DNAJC11	DnaJ homolog subfamily C member 11 [OS=Homo sapiens]	1.311	0.390668
P24666-1	ACP1	Low molecular weight phosphotyrosine protein phosphatase [OS=Homo sapiens]	1.309	0.388465
P02458-2	COL2A1	Collagen alpha-1(II) chain [OS=Homo sapiens]	1.304	0.382944
Q86TG7-1	PEG10	Retrotransposon-derived protein PEG10 [OS=Homo sapiens]	1.304	0.382944
O95347-1	SMC2	structural maintenance of chromosomes protein 2 [OS=Homo sapiens]	1.304	0.382944
Q96RQ1	ERGIC2	Endoplasmic reticulum-Golgi intermediate compartment protein 2 [OS=Homo sapiens]	1.303	0.381837
P04004	VTN	Vitronectin [OS=Homo sapiens]	1.301	0.379621
P55157	MTTP	microsomal triglyceride transfer protein large subunit [OS=Homo sapiens]	1.299	0.377401
O60488-1	ACSL4	Long-chain-fatty-acid--CoA ligase 4 [OS=Homo sapiens]	1.299	0.377401
Q9Y277-2	VDAC3	Isoform 2 of Voltage-dependent anion-selective channel protein 3 [OS=Homo sapiens]	1.299	0.377401
Q96HR9	REEP6	Receptor expression-enhancing protein 6 [OS=Homo sapiens]	1.298	0.37629
P00156	MT-CYB	cytochrome b [OS=Homo sapiens]	1.297	0.375178
Q15800	MSMO1	Methylsterol monooxygenase 1 [OS=Homo sapiens]	1.296	0.374066
Q99797	MIPEP	Mitochondrial intermediate peptidase [OS=Homo sapiens]	1.294	0.371838
P08243-1	ASNS	Asparagine synthetase [glutamine-hydrolyzing] [OS=Homo sapiens]	1.291	0.368489
P06727	APOA4	Apolipoprotein A-IV [OS=Homo sapiens]	1.291	0.368489
Q9H1E3	NUCKS1	Nuclear ubiquitous casein and cyclin-dependent kinase substrate 1 [OS=Homo sapiens]	1.289	0.366252
P13489	RNH1	Ribonuclease inhibitor [OS=Homo sapiens]	1.288	0.365133
Q13162	PRDX4	Peroxiredoxin-4 [OS=Homo sapiens]	1.288	0.365133
Q9Y5S9	RBM8A	RNA-binding protein 8A [OS=Homo sapiens]	1.287	0.364012
O14967	CLGN	calmegin [OS=Homo sapiens]	1.286	0.362891
Q8NHH9	ATL2	Atlastin-2 [OS=Homo sapiens]	1.283	0.359521
Q92769	HDAC2	Histone deacetylase 2 [OS=Homo sapiens]	1.282	0.358396
Q00796	SORD	Sorbitol dehydrogenase [OS=Homo sapiens]	1.282	0.358396
Q16576-1	RBBP7	Histone-binding protein RBBP7 [OS=Homo sapiens]	1.279	0.355016
P33121	ACSL1	Long-chain-fatty-acid--CoA ligase 1 [OS=Homo sapiens]	1.275	0.350497
P23141-2	CES1	Isoform 2 of Liver carboxylesterase 1 [OS=Homo sapiens]	1.275	0.350497
Q9NYL4	FKBP11	Peptidyl-prolyl cis-trans isomerase FKBP11 [OS=Homo sapiens]	1.274	0.349365
O75955	FLOT1	Flotillin-1 [OS=Homo sapiens]	1.271	0.345964
Q9UGR2	ZC3H7B	Zinc finger CCCH domain-containing protein 7B [OS=Homo sapiens]	1.27	0.344828
O75477	ERLIN1	erlin-1 [OS=Homo sapiens]	1.27	0.344828
Q16630-2	CPSF6	Isoform 2 of Cleavage and polyadenylation specificity factor subunit 6 [OS=Homo sapiens]	1.269	0.343692
P37059	HSD17B2	Estradiol 17-beta-dehydrogenase 2 [OS=Homo sapiens]	1.267	0.341417
Q8IYQ7	THNSL1	Threonine synthase-like 1 [OS=Homo sapiens]	1.266	0.340277
O76062	TM7SF2	Delta(14)-sterol reductase [OS=Homo sapiens]	1.262	0.335712
Q9BY49-1	PECR	peroxisomal trans-2-enoyl-CoA reductase [OS=Homo sapiens]	1.262	0.335712
Q86WA6	BPHL	valacyclovir hydrolase [OS=Homo sapiens]	1.261	0.334568
Q8TD30-1	GPT2	Alanine aminotransferase 2 [OS=Homo sapiens]	1.26	0.333424
Q9BQP7	MGME1	mitochondrial genome maintenance exonuclease 1 [OS=Homo sapiens]	1.259	0.332278
Q96SL4	GPX7	Glutathione peroxidase 7 [OS=Homo sapiens]	1.259	0.332278
P19440	GGT1	Gamma-glutamyltranspeptidase 1 [OS=Homo sapiens]	1.254	0.326537
P09327	VIL1	Villin-1 [OS=Homo sapiens]	1.252	0.324235
Q16537	PPP2R5E	Serine/threonine-protein phosphatase 2A 56 kDa regulatory subunit epsilon isoform [OS=Homo sapiens]	0.799	-0.323733		de novo variants in PPP2R5D in a total of seven unrelated individuals with ID and other shared clinical characteristics, including autism spectrum disorder, macrocephaly, hypotonia, seizures and dysmorphic features
P21291	CSRP1	Cysteine and glycine-rich protein 1 [OS=Homo sapiens]	0.799	-0.323733
P61758	VBP1	Prefoldin subunit 3 [OS=Homo sapiens]	0.798	-0.325539
P07305	H1-0	Histone H1.0 [OS=Homo sapiens]	0.798	-0.325539
Q96K17-1	BTF3L4	transcription factor BTF3 homolog 4 [OS=Homo sapiens]	0.796	-0.32916
P07197	NEFM	Neurofilament medium polypeptide [OS=Homo sapiens]	0.796	-0.32916
Q9H7C9-1	AAMDC	Mth938 domain-containing protein [OS=Homo sapiens]	0.795	-0.330973
O43854-1	EDIL3	EGF-like repeat and discoidin I-like domain-containing protein 3 [OS=Homo sapiens]	0.793	-0.334607
P34741	SDC2	syndecan-2 [OS=Homo sapiens]	0.799	-0.32916
Q9BTT0	ANP32E	Acidic leucine-rich nuclear phosphoprotein 32 family member E [OS=Homo sapiens]	0.799	-0.330973
P42356-1	PI4KA	phosphatidylinositol 4-kinase alpha [OS=Homo sapiens]	0.791	-0.33825
Q9NQC3-5	RTN4	Isoform 5 of Reticulon-4 [OS=Homo sapiens]	0.786	-0.347399
Q9NP58	ABCB6	ATP-binding cassette sub-family B member 6, mitochondrial [OS=Homo sapiens]	0.786	-0.347399
P84243	H3-3A	histone H3.3 [OS=Homo sapiens]	0.785	-0.349235
Q13618	CUL3	Cullin-3 [OS=Homo sapiens]	0.784	-0.351074
Q9Y6M5	SLC30A1	zinc transporter 1 [OS=Homo sapiens]	0.783	-0.352916
O95822	MLYCD	Malonyl-CoA decarboxylase, mitochondrial [OS=Homo sapiens]	0.783	-0.352916
P49247	RPIA	ribose-5-phosphate isomerase [OS=Homo sapiens]	0.783	-0.352916
Q9UI12-1	ATP6V1H	V-type proton ATPase subunit H [OS=Homo sapiens]	0.782	-0.354759
Q96HD1-2	CRELD1	Isoform 2 of Cysteine-rich with EGF-like domain protein 1 [OS=Homo sapiens]	0.781	-0.356606
Q9Y2I8-2	WDR37	Isoform 2 of WD repeat-containing protein 37 [OS=Homo sapiens]	0.78	-0.358454
Q6UW02	CYP20A1	Cytochrome P450 20A1 [OS=Homo sapiens]	0.779	-0.360305
P07196	NEFL	Neurofilament light polypeptide [OS=Homo sapiens]	0.778	-0.362158
Q14764	MVP	major vault protein [OS=Homo sapiens]	0.777	-0.364013
Q9NUJ1	ABHD10	Mycophenolic acid acyl-glucuronide esterase, mitochondrial [OS=Homo sapiens]	0.773	-0.37146
P12107-2	COL11A1	Isoform B of Collagen alpha-1(XI) chain [OS=Homo sapiens]	0.766	-0.384584
Q08380	LGALS3BP	Galectin-3-binding protein [OS=Homo sapiens]	0.76	-0.395929
Q01628	IFITM3	Interferon-induced transmembrane protein 3 [OS=Homo sapiens]	0.758	-0.39973
Q8TAE8	GADD45GIP1	Growth arrest and DNA damage-inducible proteins-interacting protein 1 [OS=Homo sapiens]	0.758	-0.39973
Q9UI15	TAGLN3	Transgelin-3 [OS=Homo sapiens]	0.758	-0.39973
P32004	L1CAM	Neural cell adhesion molecule L1 [OS=Homo sapiens]	0.751	-0.413115
Q96RQ3	MCCC1	Methylcrotonoyl-CoA carboxylase subunit alpha, mitochondrial [OS=Homo sapiens]	0.751	-0.413115
O60826	CCDC22	Coiled-coil domain-containing protein 22 [OS=Homo sapiens]	0.751	-0.413115
A6NGN9	IGLON5	IgLON family member 5 [OS=Homo sapiens]	0.75	-0.415037
P10301	RRAS	Ras-related protein R-Ras [OS=Homo sapiens]	0.748	-0.41889
Q9H173	SIL1	nucleotide exchange factor SIL1 [OS=Homo sapiens]	0.747	-0.42082
Q8IWU6	SULF1	extracellular sulfatase Sulf-1 [OS=Homo sapiens]	0.746	-0.422752
O43681	ASNA1	ATPase ASNA1 [OS=Homo sapiens]	0.745	-0.424688
Q71DI3	HIST2H3A	histone H3.2 [OS=Homo sapiens]	0.743	-0.428566
Q8N5M9	JAGN1	Protein jagunal homolog 1 [OS=Homo sapiens]	0.743	-0.428566
Q13825	AUH	methylglutaconyl-CoA hydratase, mitochondrial [OS=Homo sapiens]	0.739	-0.436354
P50148	GNAQ	Guanine nucleotide-binding protein G(Q) subunit alpha [OS=Homo sapiens]	0.739	-0.436354
Q99807-1	COQ7	5-demethoxyubiquinone hydroxylase, mitochondrial [OS=Homo sapiens]	0.733	-0.448115
Q08722	CD47	Leukocyte surface antigen CD47 [OS=Homo sapiens]	0.733	-0.448115
P09455-1	RBP1	Retinol-binding protein 1 [OS=Homo sapiens]	0.732	-0.450084
P52943	CRIP2	Cysteine-rich protein 2 [OS=Homo sapiens]	0.729	-0.456009
Q5HYI8	RABL3	Rab-like protein 3 [OS=Homo sapiens]	0.727	-0.459973
Q92614-1	MYO18A	Unconventional myosin-XVIIIa [OS=Homo sapiens]	0.726	-0.461959
P40121	CAPG	Macrophage-capping protein [OS=Homo sapiens]	0.718	-0.477944
P16070	CD44	CD44 antigen [OS=Homo sapiens]	0.717	-0.479955
Q9BX66-12	SORBS1	Isoform 12 of Sorbin and SH3 domain-containing protein 1 [OS=Homo sapiens]	0.715	-0.483985
Q15393-1	SF3B3	Splicing factor 3B subunit 3 [OS=Homo sapiens]	0.703	-0.508403
Q16540	MRPL23	39S ribosomal protein L23, mitochondrial [OS=Homo sapiens]	0.698	-0.518701
Q9BW30	TPPP3	Tubulin polymerization-promoting protein family member 3 [OS=Homo sapiens]	0.695	-0.524915
Q6IAN0	DHRS7B	Dehydrogenase/reductase SDR family member 7B [OS=Homo sapiens]	0.69	-0.535332
Q8NBF2-1	NHLRC2	NHL repeat-containing protein 2 [OS=Homo sapiens]	0.674	-0.56918
O76070	SNCG	Gamma-synuclein [OS=Homo sapiens]	0.667	-0.584241
Q07960	ARHGAP1	rho GTPase-activating protein 1 [OS=Homo sapiens]	0.667	-0.584241
P04080	CSTB	Cystatin-B [OS=Homo sapiens]	0.658	-0.603841
Q96D15	RCN3	Reticulocalbin-3 [OS=Homo sapiens]	0.65	-0.621488
P41217-3	CD200	Isoform 3 of OX-2 membrane glycoprotein [OS=Homo sapiens]	0.633	-0.659723
Q6P1L8	MRPL14	39S ribosomal protein L14, mitochondrial [OS=Homo sapiens]	0.62	-0.68966
O15523	DDX3Y	atp-dependent rna helicase ddx3y [OS=Homo sapiens]	0.53	-0.915936
