# Supplementary material for: Cystatin B is essential for proliferation and interneuron migration in individuals with EPM1 epilepsy
Source: EMBO Mol Med. 2020 May 7;12(6):e11419. doi: 10.15252/emmm.201911419 (PMC7278547; doi:10.15252/emmm.201911419)
Supplement: Supplementary file 4 — Table EV2 [file EMMM-12-e11419-s004.xlsx]

## Sheet: MostlyRG
Table EV2. Proteins expressed mostly in RG cells amongst the differentially expressed proteins :			UL1 vs b-CTRL
	Accession	Gene name
1	P16070	CD44	UL1/b-CTR Abundance ratio >1.25
2	P40121	CAPG
3	Q8IWU6	SULF1	UL1/b-CTR Abundance ratio <0.8
4	P10301	RRAS
5	Q01628	IFITM3
6	Q08380	LGALS3BP
7	P12107	COL11A1
8	O43852-4	Calu
9	P00367	GluD1
10	P04181-1	OAT
11	P10620	MGST1
12	P63218	GNG5
