# Supplementary material for: Cystatin B is essential for proliferation and interneuron migration in individuals with EPM1 epilepsy
Source: EMBO Mol Med. 2020 May 7;12(6):e11419. doi: 10.15252/emmm.201911419 (PMC7278547; doi:10.15252/emmm.201911419)
Supplement: Supplementary file 5 — Source Data for Expanded View [file EMMM-12-e11419-s011.zip]

Archive with 9 entries (8 files):
- FigEV3_sourcedata.pdf
- __MACOSX/
- __MACOSX/._FigEV3_sourcedata.pdf
- FigEV5_sourcedata_01042020.pdf
- __MACOSX/._FigEV5_sourcedata_01042020.pdf
- FigEV4_sourcedata.pdf
- __MACOSX/._FigEV4_sourcedata.pdf
- FigEV2_sourcedata.pdf
- __MACOSX/._FigEV2_sourcedata.pdf
